# Supplementary material for: Targeting Periodontitis with Treg-Derived Extracellular Vesicles: Modulation of Macrophages and CD8+ T-Cell Responses
Source: Int J Mol Sci. 2026 Jun 29;27(13):5845. doi: 10.3390/ijms27135845 (PMC13362477; doi:10.3390/ijms27135845)
Supplement: Supplementary file 1 [file ijms-27-05845-s001.zip]

Archive with 1 entries (1 files):
- ijms-4296529-supplementary.pdf
